# Supplementary material for: Salmon Erythrocytes Sequester Active Virus Particles in Infectious Salmon Anaemia
Source: Viruses. 2022 Feb 2;14(2):310. doi: 10.3390/v14020310 (PMC8879071; doi:10.3390/v14020310)
Supplement: Supplementary file 1 [file viruses-14-00310-s001.zip]

Archive with 1 entries (1 files):
- viruses-1501741-supplementary.pdf
